# Supplementary material for: New epidemic cluster of pre-extensively drug resistant isolates of Mycobacterium tuberculosis Ural family emerging in Eastern Europe
Source: BMC Genomics. 2018 Oct 22;19:762. doi: 10.1186/s12864-018-5162-3 (PMC6198502; doi:10.1186/s12864-018-5162-3)
Supplement: Supplementary file 1 — Table S1. Information on 149 M. tuberculosis Ural strains included in this study. Strain ID, drug susceptibility, country of isolation, Ural clades, Accession number, MDR associated mutations in katG, rpoB, inhA, embB. Table S2. Genotypic drug resistance profiles and mutations in the studied Ural strains. Strains are grouped in the same order as in Additional file 4: Figure S3 and Additional file 5: Figure S4, and the same color code for clades apply. (XLSX 26 kb) [file 12864_2018_5162_MOESM1_ESM.xlsx]

## Sheet: Table S1
Table S1. Information on 149 M. tuberculosis Ural strains included in this study
ID	drug susceptibility	Country of isolation	Ural clades	Accession number	MDR associated mutations (rpoB, katG, emb)	MDR associated mutations (inh A promoter)
6	sus	Belarus	A	SRR1163102	---	---
7	sus	Belarus	A	SRR1163302	---	---
8	sus	Belarus	A	SRR1163096	---	---
9	sus	Belarus	A	SRR1163105	---	---
10	sus	Belarus	C	SRR1162956	---	---
11	MDR	Belarus	C	SRR1181075	Rv0667_rpoB_531_RIF (RV0667_761155_C>T_1349C>T_SER450LEU),Rv1908c_katG_315_INH (RV1908C_2155168_G>C_944G>C_SER315THR),Rv3795_embB_306_RIF_INH (RV3795_4247429_A>G_916A>G_MET306VAL)	inhA_minus15_INH
12	sus	Belarus	A	SRR1180997	---	---
13	MDR	Moldova	C	SRR1166082	Rv0667_rpoB_531_RIF (RV0667_761155_C>T_1349C>T_SER450LEU),Rv1908c_katG_315_INH (RV1908C_2155168_G>C_944G>C_SER315THR)	inhA_minus15_INH
14	MDR	Moldova	C	SRR1166084	Rv0667_rpoB_531_RIF (RV0667_761155_C>T_1349C>T_SER450LEU),Rv1908c_katG_315_INH (RV1908C_2155168_G>C_944G>C_SER315THR)	inhA_minus15_INH
15	MDR	Moldova	C	SRR1166090	Rv0667_rpoB_531_RIF (RV0667_761155_C>T_1349C>T_SER450LEU),Rv1908c_katG_315_INH (RV1908C_2155168_G>C_944G>C_SER315THR),Rv3795_embB_306_RIF_INH (RV3795_4247429_A>G_916A>G_MET306VAL)	inhA_minus15_INH
16	MDR	Moldova	C	SRR1166092	Rv0667_rpoB_531_RIF (RV0667_761155_C>T_1349C>T_SER450LEU),Rv1908c_katG_315_INH (RV1908C_2155168_G>C_944G>C_SER315THR)	inhA_minus15_INH
17	MDR	Moldova	C	SRR1166095	Rv0667_rpoB_531_RIF (RV0667_761155_C>T_1349C>T_SER450LEU),Rv1908c_katG_315_INH (RV1908C_2155168_G>C_944G>C_SER315THR)	inhA_minus15_INH
18	MDR	Moldova	C	SRR1166096	Rv0667_rpoB_516_RIF (RV0667_761109_G>T_1303G>T_ASP435TYR),Rv1908c_katG_315_INH (RV1908C_2155168_G>C_944G>C_SER315THR)	inhA_minus15_INH
19	MDR	Moldova	C	SRR1166098	Rv0667_rpoB_531_RIF (RV0667_761155_C>T_1349C>T_SER450LEU),Rv1908c_katG_315_INH (RV1908C_2155168_G>C_944G>C_SER315THR)	inhA_minus15_INH
20	MDR	Moldova	C	SRR1166105	Rv0667_rpoB_531_RIF (RV0667_761155_C>T_1349C>T_SER450LEU),Rv1908c_katG_315_INH (RV1908C_2155168_G>C_944G>C_SER315THR)	inhA_minus15_INH
21	MDR	Moldova	C	SRR1166109	Rv0667_rpoB_531_RIF (RV0667_761155_C>T_1349C>T_SER450LEU),Rv1908c_katG_315_INH (RV1908C_2155168_G>C_944G>C_SER315THR)	inhA_minus15_INH
22	MDR	Moldova	C	SRR1166115	Rv0667_rpoB_531_RIF (RV0667_761155_C>T_1349C>T_SER450LEU),Rv1908c_katG_315_INH (RV1908C_2155168_G>C_944G>C_SER315THR)	inhA_minus15_INH
23	MDH	Moldova	C	SRR1166126	Rv1908c_katG_315_INH (RV1908C_2155168_G>C_944G>C_SER315THR)	---
24	MDR	Moldova	C	SRR1166135	Rv0667_rpoB_531_RIF (RV0667_761155_C>T_1349C>T_SER450LEU),Rv1908c_katG_315_INH (RV1908C_2155168_G>C_944G>C_SER315THR)	inhA_minus15_INH
25	MDR	Moldova	C	SRR1166143	Rv0667_rpoB_531_RIF (RV0667_761155_C>T_1349C>T_SER450LEU),Rv1908c_katG_315_INH (RV1908C_2155168_G>C_944G>C_SER315THR)	inhA_minus15_INH
26	MDR	Moldova	C	SRR1166146	Rv0667_rpoB_531_RIF (RV0667_761155_C>T_1349C>T_SER450LEU),Rv1908c_katG_315_INH (RV1908C_2155168_G>C_944G>C_SER315THR)	inhA_minus15_INH
27	MDR	Moldova	C	SRR1166147	Rv0667_rpoB_531_RIF (RV0667_761155_C>T_1349C>T_SER450LEU),Rv1908c_katG_315_INH (RV1908C_2155168_G>C_944G>C_SER315THR)	inhA_minus15_INH
28	MDR	Moldova	C	SRR1166166	Rv0667_rpoB_531_RIF (RV0667_761155_C>G_1349C>G_SER450TRP),Rv1908c_katG_315_INH (RV1908C_2155168_G>C_944G>C_SER315THR)	inhA_minus15_INH
29	MDR	Moldova	C	SRR1166170	Rv0667_rpoB_531_RIF (RV0667_761155_C>T_1349C>T_SER450LEU),Rv1908c_katG_315_INH (RV1908C_2155168_G>C_944G>C_SER315THR)	inhA_minus15_INH
30	MDR	Moldova	C	SRR1166177	Rv0667_rpoB_531_RIF (RV0667_761155_C>T_1349C>T_SER450LEU),Rv1908c_katG_315_INH (RV1908C_2155168_G>C_944G>C_SER315THR)	inhA_minus15_INH
32	MDR	Moldova	C	SRR1166261	Rv0667_rpoB_531_RIF (RV0667_761155_C>T_1349C>T_SER450LEU),Rv1908c_katG_315_INH (RV1908C_2155168_G>C_944G>C_SER315THR)	inhA_minus15_INH
33	MDR	Moldova	C	SRR1166300	Rv0667_rpoB_531_RIF (RV0667_761155_C>T_1349C>T_SER450LEU),Rv1908c_katG_315_INH (RV1908C_2155168_G>C_944G>C_SER315THR)	inhA_minus15_INH
35	sus	Moldova	A	SRR1166337	---	---
36	MDR	Moldova	C	SRR1168973	Rv0667_rpoB_531_RIF (RV0667_761155_C>T_1349C>T_SER450LEU),Rv1908c_katG_315_INH (RV1908C_2155168_G>C_944G>C_SER315THR)	inhA_minus15_INH
37	MDR	Moldova	C	SRR1168977	Rv0667_rpoB_531_RIF (RV0667_761155_C>T_1349C>T_SER450LEU),Rv1908c_katG_315_INH (RV1908C_2155168_G>C_944G>C_SER315THR)	inhA_minus15_INH
38	MDR	Moldova	C	SRR1168978	Rv0667_rpoB_531_RIF (RV0667_761155_C>T_1349C>T_SER450LEU),Rv1908c_katG_315_INH (RV1908C_2155168_G>C_944G>C_SER315THR)	---
39	sus	Moldova	A	SRR1168983	---	---
40	MDR	Moldova	C	SRR1168984	Rv0667_rpoB_531_RIF (RV0667_761155_C>T_1349C>T_SER450LEU),Rv1908c_katG_315_INH (RV1908C_2155168_G>C_944G>C_SER315THR)	inhA_minus15_INH
41	sus	Moldova	A	SRR1168988	---	---
42	MDR	Moldova	C	SRR1169004	Rv0667_rpoB_531_RIF (RV0667_761155_C>T_1349C>T_SER450LEU),Rv1908c_katG_315_INH (RV1908C_2155168_G>C_944G>C_SER315THR)	inhA_minus15_INH
43	MDR	Moldova	C	SRR1169011	Rv0667_rpoB_531_RIF (RV0667_761155_C>T_1349C>T_SER450LEU),Rv1908c_katG_315_INH (RV1908C_2155168_G>C_944G>C_SER315THR)	inhA_minus15_INH
44	MDR	Moldova	C	SRR1169013	Rv0667_rpoB_531_RIF (RV0667_761155_C>T_1349C>T_SER450LEU),Rv1908c_katG_315_INH (RV1908C_2155168_G>C_944G>C_SER315THR)	inhA_minus15_INH
45	MDR	Moldova	C	SRR1169016	Rv0667_rpoB_531_RIF (RV0667_761155_C>T_1349C>T_SER450LEU),Rv1908c_katG_315_INH (RV1908C_2155168_G>C_944G>C_SER315THR)	---
46	MDR	Moldova	C	SRR1169029	Rv1908c_katG_315_INH (RV1908C_2155168_G>C_944G>C_SER315THR)	---
47	MDR	Moldova	C	SRR1169047	Rv0667_rpoB_531_RIF (RV0667_761155_C>T_1349C>T_SER450LEU),Rv1908c_katG_315_INH (RV1908C_2155168_G>C_944G>C_SER315THR)	inhA_minus15_INH
48	MDR	Moldova	C	SRR1169071	Rv0667_rpoB_531_RIF (RV0667_761155_C>T_1349C>T_SER450LEU),Rv1908c_katG_315_INH (RV1908C_2155168_G>C_944G>C_SER315THR)	inhA_minus15_INH
49	MDR	Moldova	C	SRR1169072	Rv0667_rpoB_531_RIF (RV0667_761155_C>T_1349C>T_SER450LEU),Rv1908c_katG_315_INH (RV1908C_2155168_G>C_944G>C_SER315THR)	inhA_minus15_INH
50	MDR	Moldova	C	SRR1169076	Rv0667_rpoB_531_RIF (RV0667_761155_C>T_1349C>T_SER450LEU),Rv1908c_katG_315_INH (RV1908C_2155168_G>C_944G>C_SER315THR)	inhA_minus15_INH
51	MDR	Moldova	C	SRR1169089	Rv0667_rpoB_531_RIF (RV0667_761155_C>T_1349C>T_SER450LEU),Rv1908c_katG_315_INH (RV1908C_2155168_G>C_944G>C_SER315THR)	inhA_minus15_INH
52	MDR	Moldova	C	SRR1169105	Rv0667_rpoB_531_RIF (RV0667_761155_C>T_1349C>T_SER450LEU),Rv1908c_katG_315_INH (RV1908C_2155168_G>C_944G>C_SER315THR)	inhA_minus15_INH
53	MDR	Moldova	C	SRR1169173	Rv0667_rpoB_531_RIF (RV0667_761155_C>T_1349C>T_SER450LEU),Rv1908c_katG_315_INH (RV1908C_2155168_G>C_944G>C_SER315THR)	inhA_minus15_INH
54	MDR	Moldova	C	SRR1169229	Rv0667_rpoB_531_RIF (RV0667_761155_C>T_1349C>T_SER450LEU),Rv1908c_katG_315_INH (RV1908C_2155168_G>C_944G>C_SER315THR)	inhA_minus15_INH
58	MDR*	Russia	out of clades	ERR067577	Rv0667_rpoB_531_RIF (RV0667_761155_C>T_1349C>T_SER450LEU),Rv1908c_katG_315_INH (RV1908C_2155168_G>C_944G>C_SER315THR)	---
59	HS	Russia	out of clades	ERR067596	Rv1908c_katG_315_INH (RV1908C_2155168_G>C_944G>C_SER315THR)	---
60	sus	Russia	A	ERR067597	---	---
61	sus	Russia	out of clades	ERR067606	---	---
62	MDR*	Russia	out of clades	ERR067609	Rv0667_rpoB_531_RIF (RV0667_761155_C>T_1349C>T_SER450LEU),Rv1908c_katG_315_INH (RV1908C_2155168_G>C_944G>C_SER315THR),Rv3795_embB_306_RIF_INH (RV3795_4247431_G>T_918G>T_MET306ILE)	---
63	MDR*	Russia	out of clades	ERR067615	Rv0667_rpoB_531_RIF (RV0667_761155_C>T_1349C>T_SER450LEU),Rv1908c_katG_315_INH (RV1908C_2155168_G>C_944G>C_SER315THR),Rv3795_embB_306_RIF_INH (RV3795_4247429_A>G_916A>G_MET306VAL)	---
64	MDR*	Russia	out of clades	ERR067629	Rv0667_rpoB_531_RIF (RV0667_761155_C>T_1349C>T_SER450LEU),Rv1908c_katG_315_INH (RV1908C_2155168_G>C_944G>C_SER315THR),Rv3795_embB_306_RIF_INH (RV3795_4247431_G>A_918G>A_MET306ILE)	---
65	sus	Russia	out of clades	ERR067632	---	---
67	MDR	Russia	out of clades	ERR067645	Rv0667_rpoB_526_RIF (RV0667_761139_C>G_1333C>G_HIS445ASP),Rv1908c_katG_315_INH (RV1908C_2155168_G>C_944G>C_SER315THR)	inhA_minus15_INH
68	MDR	Russia	A	ERR067657	Rv0667_rpoB_531_RIF (RV0667_761155_C>T_1349C>T_SER450LEU),Rv1908c_katG_315_INH (RV1908C_2155168_G>C_944G>C_SER315THR)	---
69	HE	Russia	A	ERR067661	Rv1908c_katG_315_INH (RV1908C_2155168_G>C_944G>C_SER315THR)	---
70	MDR*	Russia	out of clades	ERR067677	Rv0667_rpoB_531_RIF (RV0667_761155_C>T_1349C>T_SER450LEU),Rv1908c_katG_315_INH (RV1908C_2155168_G>C_944G>C_SER315THR)	inhA_minus15_INH
71	sus	Russia	out of clades	ERR067684	---	---
72	MDR	Russia	out of clades	ERR067691	Rv0667_rpoB_531_RIF (RV0667_761155_C>T_1349C>T_SER450LEU),Rv1908c_katG_315_INH (RV1908C_2155168_G>C_944G>C_SER315THR)	---
73	sus*	Russia	out of clades	ERR067700	---	---
74	sus*	Russia	out of clades	ERR067725	---	---
75	MDR	Russia	out of clades	ERR067728	Rv0667_rpoB_531_RIF (RV0667_761155_C>T_1349C>T_SER450LEU),Rv1908c_katG_315_INH (RV1908C_2155168_G>C_944G>C_SER315THR)	---
76	sus	Russia	out of clades	ERR067731	---	---
77	MDR	Russia	out of clades	ERR067733	Rv0667_rpoB_531_RIF (RV0667_761155_C>T_1349C>T_SER450LEU),Rv1908c_katG_315_INH (RV1908C_2155168_G>C_944G>C_SER315THR)	---
78	MDR*	Russia	out of clades	ERR067748	Rv0667_rpoB_531_RIF (RV0667_761155_C>T_1349C>T_SER450LEU),Rv1908c_katG_315_INH (RV1908C_2155168_G>C_944G>C_SER315THR),Rv3795_embB_306_RIF_INH (RV3795_4247431_G>A_918G>A_MET306ILE)	---
79	MDR	Russia	out of clades	ERR067752	Rv0667_rpoB_531_RIF (RV0667_761155_C>T_1349C>T_SER450LEU),Rv1908c_katG_315_INH (RV1908C_2155168_G>C_944G>C_SER315THR)	inhA_minus15_INH
80	sus	Russia	out of clades	ERR067753	---	---
81	sus	Russia	out of clades	ERR067757	---	---
82	MDR*	Russia	B	ERR108425	Rv0667_rpoB_531_RIF (RV0667_761155_C>T_1349C>T_SER450LEU),Rv1908c_katG_315_INH (RV1908C_2155168_G>C_944G>C_SER315THR)	---
83	sus*	Russia	B	ERR108429	Rv1908c_katG_315_INH (RV1908C_2155168_G>C_944G>C_SER315THR)	---
84	sus*	Russia	B	ERR108437	---	---
85	sus*	Russia	A	ERR108456	---	---
86	sus*	Russia	B	ERR108472	---	---
87	MDR*	Russia	B	ERR108485	Rv0667_rpoB_531_RIF (RV0667_761155_C>T_1349C>T_SER450LEU),Rv1908c_katG_315_INH (RV1908C_2155168_G>C_944G>C_SER315THR)	---
88	sus*	Russia	B	ERR108497	---	---
89	sus*	Russia	A	ERR108509	---	---
90	sus*	Russia	A	ERR117451	---	---
91	H*	Russia	B	ERR133804	Rv1908c_katG_315_INH (RV1908C_2155168_G>C_944G>C_SER315THR)	---
92	H*	Russia	B	ERR133809	Rv1908c_katG_315_INH (RV1908C_2155168_G>C_944G>C_SER315THR)	---
93	MDR	Russia	B	ERR133812	Rv0667_rpoB_533_RIF (RV0667_761161_T>C_1355T>C_LEU452PRO),Rv1908c_katG_315_INH (RV1908C_2155168_G>C_944G>C_SER315THR)	inhA_minus15_INH
94	sus*	Russia	B	ERR133819	---	---
95	HESK	Russia	B	ERR133823	Rv1908c_katG_315_INH (RV1908C_2155168_G>C_944G>C_SER315THR)	---
96	MDR*	Russia	B	ERR133834	Rv0667_rpoB_531_RIF (RV0667_761155_C>T_1349C>T_SER450LEU),Rv1908c_katG_315_INH (RV1908C_2155168_G>C_944G>C_SER315THR)	---
97	H*	Russia	B	ERR133838	Rv1908c_katG_315_INH (RV1908C_2155168_G>C_944G>C_SER315THR)	---
98	MDR*	Russia	B	ERR133849	Rv0667_rpoB_531_RIF (RV0667_761155_C>T_1349C>T_SER450LEU),Rv1908c_katG_315_INH (RV1908C_2155168_G>C_944G>C_SER315THR)	---
99	MDR*	Russia	A	ERR133858	Rv0667_rpoB_531_RIF (RV0667_761155_C>T_1349C>T_SER450LEU),Rv1908c_katG_315_INH (RV1908C_2155168_G>C_944G>C_SER315THR)	---
100	HS*	Russia	B	ERR133911	Rv1908c_katG_315_INH (RV1908C_2155168_G>C_944G>C_SER315THR)	---
101	sus*	Russia	B	ERR133921	---	---
102	sus*	Russia	B	ERR133952	---	---
103	sus*	Russia	A	ERR133967	---	---
104	HS*	Russia	B	ERR133969	Rv1908c_katG_315_INH (RV1908C_2155168_G>C_944G>C_SER315THR)	---
105	sus*	Russia	A	ERR133978	---	---
106	HE*	Russia	A	ERR133981	Rv0667_rpoB_531_RIF (RV0667_761154_T>C_1348T>C_SER450PRO),Rv3795_embB_306_RIF_INH (RV3795_4247431_G>C_918G>C_MET306ILE)	---
107	MDR	Russia	A	ERR137196	Rv0667_rpoB_526_RIF (RV0667_761139_C>G_1333C>G_HIS445ASP),Rv1908c_katG_315_INH (RV1908C_2155168_G>C_944G>C_SER315THR)	---
108	HE*	Russia	out of clades	ERR137199	Rv1908c_katG_315_INH (RV1908C_2155168_G>C_944G>C_SER315THR)	---
109	sus*	Russia	A	ERR137214	---	---
110	HE*	Russia	B	ERR137233	Rv1908c_katG_315_INH (RV1908C_2155168_G>C_944G>C_SER315THR),Rv3795_embB_306_RIF_INH (RV3795_4247431_G>A_918G>A_MET306ILE)	---
111	sus*	Russia	A	ERR137239	---	---
112	sus*	Russia	A	ERR137245	---	---
113	MDR	Russia	B	ERR137250	Rv0667_rpoB_526_RIF (RV0667_761139_C>T_1333C>T_HIS445TYR),Rv0667_rpoB_526_RIF (RV0667_761140_A>G_1334A>G_HIS445ARG),Rv1908c_katG_315_INH (RV1908C_2155168_G>C_944G>C_SER315THR)	---
114	sus*	Russia	B	ERR137270	---	---
115	MDR*	Russia	B	ERR137274	Rv0667_rpoB_531_RIF (RV0667_761155_C>T_1349C>T_SER450LEU),Rv1908c_katG_315_INH (RV1908C_2155168_G>C_944G>C_SER315THR)	---
116	sus*	Russia	B	ERR144555	---	---
117	H*	Russia	A	ERR144565	Rv1908c_katG_315_INH (RV1908C_2155168_G>C_944G>C_SER315THR)	---
118	sus*	Russia	A	ERR144569	---	---
119	HP*	Russia	B	ERR144598	Rv1908c_katG_315_INH (RV1908C_2155168_G>C_944G>C_SER315THR)	inhA_minus15_INH
120	sus*	Russia	B	ERR144603	---	---
121	H*	Russia	B	ERR144604	Rv1908c_katG_315_INH (RV1908C_2155168_G>C_944G>C_SER315THR)	---
122	HE*	Russia	B	ERR144605	Rv1908c_katG_315_INH (RV1908C_2155168_G>C_944G>C_SER315THR)	---
123	MDR*	Russia	B	ERR144624	Rv0667_rpoB_531_RIF (RV0667_761155_C>T_1349C>T_SER450LEU),Rv1908c_katG_315_INH (RV1908C_2155168_G>C_944G>C_SER315THR),Rv3795_embB_306_RIF_INH (RV3795_4247429_A>G_916A>G_MET306VAL)	inhA_minus15_INH
124	H	Russia	B	ERR158573	Rv1908c_katG_315_INH (RV1908C_2155168_G>C_944G>C_SER315THR)	---
125	sus*	Russia	A	ERR158582	---	---
126	HE	Russia	B	ERR158614	Rv1908c_katG_315_INH (RV1908C_2155168_G>C_944G>C_SER315THR),Rv3795_embB_306_RIF_INH (RV3795_4247429_A>G_916A>G_MET306VAL)	---
127	MDR*	Russia	B	ERR227985	Rv0667_rpoB_531_RIF (RV0667_761155_C>T_1349C>T_SER450LEU),Rv1908c_katG_315_INH (RV1908C_2155168_G>C_944G>C_SER315THR),Rv3795_embB_306_RIF_INH (RV3795_4247429_A>G_916A>G_MET306VAL)	inhA_minus15_INH
128	sus*	Russia	B	ERR227991	---	---
129	sus*	Russia	A	ERR227992	---	---
130	HS*	Russia	B	ERR227997	Rv1908c_katG_315_INH (RV1908C_2155168_G>C_944G>C_SER315THR)	---
131	MDR*	Russia	B	ERR228001	Rv0667_rpoB_531_RIF (RV0667_761155_C>T_1349C>T_SER450LEU),Rv1908c_katG_315_INH (RV1908C_2155168_G>C_944G>C_SER315THR)	inhA_minus15_INH
132	H*	Russia	B	ERR228058	Rv1908c_katG_315_INH (RV1908C_2155168_G>C_944G>C_SER315THR)	---
133	sus*	Russia	A	ERR229919	---	---
134	MDR*	Russia	B	ERR229953	Rv0667_rpoB_531_RIF (RV0667_761155_C>T_1349C>T_SER450LEU),Rv1908c_katG_315_INH (RV1908C_2155168_G>C_944G>C_SER315THR),Rv3795_embB_306_RIF_INH (RV3795_4247431_G>A_918G>A_MET306ILE)	---
135	sus*	Russia	B	ERR229972	---	---
136	sus*	Russia	A	ERR229979	---	---
137	sus*	Russia	B	ERR229981	---	---
138	sus	Russia	B	ERR229985	---	---
139	sus*	Russia	A	ERR229986	---	---
141	sus*	Russia	A	ERR230002	---	---
142	sus*	Russia	B	ERR234561	---	---
143	sus	Russia	B	ERR234572	---	---
144	HS*	Russia	B	ERR234577	Rv1908c_katG_315_INH (RV1908C_2155168_G>C_944G>C_SER315THR)	ahpC_minus12_INH
145	sus*	Russia	B	ERR234586	---	---
146	H	Russia	B	ERR234616	Rv1908c_katG_315_INH (RV1908C_2155168_G>C_944G>C_SER315THR)	---
147	MDR*	Russia	B	ERR234648	Rv0667_rpoB_531_RIF (RV0667_761155_C>T_1349C>T_SER450LEU),Rv1908c_katG_315_INH (RV1908C_2155168_G>C_944G>C_SER315THR),Rv3795_embB_306_RIF_INH (RV3795_4247429_A>G_916A>G_MET306VAL)	inhA_minus15_INH
148	MDR*	Russia	B	ERR234654	Rv0667_rpoB_531_RIF (RV0667_761155_C>T_1349C>T_SER450LEU),Rv1908c_katG_315_INH (RV1908C_2155168_G>C_944G>C_SER315THR)	---
149	MDR*	Russia	B	ERR234669	Rv0667_rpoB_531_RIF (RV0667_761155_C>T_1349C>T_SER450LEU),Rv1908c_katG_315_INH (RV1908C_2155168_G>C_944G>C_SER315THR)	inhA_minus15_INH
150	H*	Russia	B	ERR234674	Rv1908c_katG_315_INH (RV1908C_2155168_G>C_944G>C_SER315THR)	---
151	sus*	Russia	B	ERR234686	---	---
152	sus*	Russia	B	ERR234691	---	---
153	HS*	Russia	B	ERR234693	Rv1908c_katG_315_INH (RV1908C_2155168_G>C_944G>C_SER315THR)	---
154	sus*	Russia	B	ERR234697	---	---
155	MDR*	Russia	out of clades	SRX216901	Rv0667_rpoB_531_RIF (RV0667_761155_C>T_1349C>T_SER450LEU),Rv1908c_katG_315_INH (RV1908C_2155168_G>C_944G>C_SER315THR)	inhA_minus15_INH
156	MDR*	Russia	out of clades	SRX216902	Rv0667_rpoB_531_RIF (RV0667_761155_C>T_1349C>T_SER450LEU),Rv1908c_katG_315_INH (RV1908C_2155168_G>C_944G>C_SER315THR)	inhA_minus15_INH
157	MDR*	Russia	out of clades	SRX216903	Rv0667_rpoB_531_RIF (RV0667_761155_C>T_1349C>T_SER450LEU),Rv1908c_katG_315_INH (RV1908C_2155168_G>C_944G>C_SER315THR),Rv3795_embB_306_RIF_INH (RV3795_4247431_G>A_918G>A_MET306ILE)	---
161	MDR*	Russia	out of clades	TB0065**	Rv0667_rpoB_531_RIF (RV0667_761155_C>T_1349C>T_SER450LEU),Rv1908c_katG_315_INH (RV1908C_2155168_G>C_944G>C_SER315THR),Rv3795_embB_306_RIF_INH (RV3795_4247431_G>A_918G>A_MET306ILE)	---
163	MDR*	Russia	out of clades	SRX357050	Rv0667_rpoB_531_RIF (RV0667_761155_C>T_1349C>T_SER450LEU),Rv1908c_katG_315_INH (RV1908C_2155168_G>C_944G>C_SER315THR)	---
164	sus	Russia	A	SRX360117	---	---
165	H	Russia	out of clades	SRX360123	Rv1908c_katG_315_INH (RV1908C_2155168_G>C_944G>C_SER315THR)	---
without an asterisk susceptibility and resistance were defined only by mutations
* - concordance of genotypic and phenotypic drug susceptibility profiles; phenotypic Information obtained from the database GMTV http://mtb.dobzhanskycenter.org/
** - Information obtained from the database GMTV http://mtb.dobzhanskycenter.org/

## Sheet: Table S2
Table S2. Genotypic drug resistance profiles and mutations in the studied Ural strains.
Strains are grouped in the same order as in Fig. S3 and Fig. S4, and the same color code for clades apply.
order	STRAIN number	Country	MDR, (pre)XDR	Resistance to drugs	Resistance mutations
on Figs S3 S4
1	129	RU
2	125	RU
3	139	RU
4	136	RU
5	85	RU
6	111	RU
7	112	RU
8	109	RU
9	133	RU
10	141	RU
11	117	RU		INH	KatG S315T/C>G
12	118	RU
13	107	RU	MDR	INH RIF STR	KatG S315T/C>G RpoB His445Asp/C>G RpsL Lys88Arg/A>G
14	89	RU
15	106	RU		INH EMB	ahpC 81C>T EmbB Met306Ile/G>C
16	105	RU
17	103	RU
18	99	RU	MDR	INH RIF	KatG S315T/C>G RpoB Ser450Leu/C>T
19	90	RU
20	69	RU		INH EMB	KatG S315T/C>G embA -12C>T
21	60	RU
22	68	RU	preXDR	INH RIF KAN STR	KatG S315T/C>G RpoB Ser450Leu/C>T RpsL Lys88Arg/A>G eis -12G>A
23	164	RU
24	12	BY
25	39	MD
26	6	BY
27	7	BY
28	8	BY
29	9	BY
30	35	MD
31	41	MD
32	61	RU
33	67	RU	MDR	INH RIF	KatG S315T/C>G fabG1 -15C>T RpoB His445Asp/C>G
34	65	RU
35	59	RU		INH STR	KatG S315T/C>G RpsL Lys43Arg/A>G
36	70	RU	MDR	INH RIF PZA	KatG S315T/C>G fabG1 -15C>T RpoB Ser450Leu/C>T PncA Val128Gly/A>C
37	108	RU		INH EMB	KatG S315T/C>G EmbB Gln497Arg A>G
38	95	RU		INH EMB KAN STR	KatG S315T/C>G RpsL Lys43Arg/A>G EmbB His1002Arg/A>G eis -12G>A
39	154	RU
40	102	RU
41	91	RU		INH	KatG S315T/C>G
42	92	RU		INH	KatG S315T/C>G
43	150	RU		INH	KatG S315T/C>G
44	152	RU
45	151	RU
46	86	RU
47	142	RU
48	143	RU
49	149	RU	XDR	INH RIF KAN FQ STR EMB	KatG S315T/C>G fabG1 -15C>T RpoB Ser450Leu/C>T RpsL Lys88Arg/A>G EmbB Gly406Asp/G>A eis -15G>C GyrA Asp94Gly/A>G
50	100	RU		INH STR	KatG S315T/C>G RpsL Lys88Arg/A>G
51	148	RU	MDR	INH RIF STR EMB	KatG S315T/C>G RpoB Ser450Leu/C>T RpoC Asp485Asn/G>A RpsL Lys88Arg/A>G EmbB Gln497Arg/A>G
52	96	RU	MDR	INH RIF STR	KatG S315T/C>G RpoB Ser450Leu/C>T RpoC Asp485Asn/G>A RpsL Lys88Arg/A>G
53	134	RU	MDR	INH RIF STR EMB	KatG S315T/C>G RpoB Ser450Leu/C>T RpoC Asp485Asn/G>A RpsL Lys88Arg/A>G EmbB Met306Ile/G>A
54	82	RU	MDR	INH RIF STR EMB	KatG S315T/C>G RpoB Ser450Leu/C>T RpoC Asp485Asn/G>A RpsL Lys88Arg/A>G EmbB Gln497Arg/A>G
55	115	RU	MDR	INH RIF STR	KatG S315T/C>G RpoB Ser450Leu/C>T RpoC Asp485Asn/G>A RpsL Lys88Arg/A>G
56	87	RU	MDR	INH RIF STR	KatG S315T/C>G RpoB Ser450Leu/C>T RpoC Asp485Asn/G>A RpsL Lys88Arg/A>G
57	98	RU	MDR	INH RIF STR EMB	KatG S315T/C>G RpoB Ser450Leu/C>T RpoC Asp485Asn/G>A RpsL Lys88Arg/A>G EmbB Gln497Arg/A>G
58	131	RU	preXDR	INH RIF KAN STR EMB	KatG S315T/C>G fabG1 -15C>T RpoB Ser450Leu/C>T RpsL Lys88Arg/A>G EmbB Gly406Asp/G>A eis -15G>C
59	114	RU
60	104	RU		INH STR	KatG S315T/C>G RpsL Lys43Arg/A>G
61	116	RU
62	153	RU		INH STR	KatG S315T/C>G RpsL Lys43Arg/A>G
63	130	RU		INH STR	KatG S315T/C>G RpsL Lys43Arg/A>G
64	123	RU	XDR	INH RIF KAN AMK STR	KatG S315T/C>G fabG1 -15C>T RpoB Ser450Leu/C>T rrs C517T C>T EmbB Met306Val/A>G eis -37C>A
65	126	RU		INH EMB	KatG S315T/C>G EmbB Met306Val/A>G
66	110	RU		INH EMB	KatG S315T/C>G EmbB Met306Ile/G>A
67	101	RU
68	88	RU
69	94	RU
70	124	RU		INH	KatG S315T/C>G
71	145	RU
72	83	RU		INH	KatG S315T/C>G
73	93	RU	MDR	INH RIF	KatG S315T/C>G fabG1 -15C>T RpoB Leu452Pro/T>C
74	97	RU		INH	KatG S315T/C>G
75	132	RU		INH	KatG S315T/C>G
76	113	RU	MDR	INH RIF	KatG S315T/C>G RpoB His445Tyr/C>T RpoB His445Arg/A>G
77	84	RU
78	138	RU
79	135	RU
80	128	RU
81	127	RU	preXDR	INH RIF KAN STR EMB	KatG S315T/C>G fabG1 -15C>T RpoB Ser450Leu/C>T RpsL Lys43Arg/A>G EmbB Met306Val/A>G eis -12G>A
82	147	RU	preXDR	INH RIF KAN STR EMB	KatG S315T/C>G fabG1 -15C>T RpoB Ser450Leu/C>T RpsL Lys43Arg/A>G EmbB Met306Val/A>G eis -12G>A
83	119	RU		INH PZA	KatG S315T/C>G fabG1 -15C>T PncA Val128Gly/A>C
84	121	RU		INH	KatG S315T/C>G
85	120	RU
86	144	RU		INH STR	KatG S315T/C>G ahpC -52C>T
87	122	RU		INH EMB	KatG S315T/C>G EmbB Tyr319Cys/A>G
88	137	RU
89	146	RU		INH EMB	KatG S315T/C>G EmbB Tyr319Cys/A>G
90	74	RU
91	81	RU
92	80	RU
93	64	RU	MDR	INH RIF EMB	KatG S315T/C>G RpoB Ser450Leu/C>T EmbB Met306Ile/G>A
94	78	RU	MDR	INH RIF EMB	KatG S315T/C>G RpoB Ser450Leu/C>T EmbB Met306Ile/G>A
95	76	RU
96	71	RU
97	73	RU
98	72	RU	preXDR	INH RIF KAN STR	KatG S315T/C>G RpoB Ser450Leu/C>T RpoC Asp485Asn/G>A RpsL Lys88Arg/A>G eis -12G>A
99	62	RU	MDR	INH RIF STR EMB	KatG S315T/C>G RpoB Ser450Leu/C>T RpsL Lys88Arg/A>G EmbB Met306Ile/G>T
100	58	RU	MDR	INH RIF STR	KatG S315T/C>G RpoB Ser450Leu/C>T RpsL Lys88Arg/A>G
101	63	RU	XDR	INH RIF FQ STR EMB	KatG S315T/C>G RpoB Ser450Leu/C>T RpoC Asp485Asn/G>A RpsL Lys88Arg/A>G EmbB Met306Val/A>G GyrA Ala90Val/C>T
102	79	RU	XDR	INH RIF KAN FQ STR EMB	KatG S315T/C>G fabG1 -15C>T RpoB Ser450Leu/C>T RpsL Lys88Arg/A>G EmbB Gly406Asp/G>A eis -15G>C GyrA Asp94His/G>C
103	75	RU	MDR	INH RIF STR EMB PZA	KatG S315T/C>G RpoB Ser450Leu/C>T RpoC Asp485Asn/G>A RpsL Lys88Arg/A>G EmbB Gln497Arg/A>G pncA -11T>C
104	77	RU	MDR	INH RIF STR EMB PZA	KatG S315T/C>G RpoB Ser450Leu/C>T RpoC Asp485Asn/G>A RpsL Lys88Arg/A>G EmbB Gln497Arg/A>G pncA -11T>C
105	155	RU	XDR	INH RIF KAN FQ STR EMB	KatG S315T/C>G fabG1 -15C>T RpoB Ser450Leu/C>T RpsL Lys88Arg/A>G EmbB Ser297Ala/T>G eis -12G>A GyrA Ala90Val/C>T
106	161	RU	preXDR	INH RIF KAN AMK STR EMB	KatG S315T/C>G RpoB Ser450Leu/C>T RpsL Lys88Arg/A>G EmbB Met306Ile/G>A eis -10C>T
107	157	RU	XDR	INH RIF KAN AMK CAP FQ STR	KatG S315T/C>G RpoB Ser450Leu/C>T rrs A1401G EmbB Met306Ile/G>A GyrA Asp94Tyr/G>T
108	156	RU	XDR	INH RIF KAN AMK CAP FQ STR EMB	KatG S315T/C>G fabG1 -15C>T RpoB Ser450Leu/C>T RpsL Lys88Arg/A>G rrs A1401G EmbB Ser297Ala/T>G eis -12G>A GyrA Asp94Tyr/G>T
109	163	RU	XDR	INH RIF FQ STR PZA	KatG S315T/C>G RpoB Ser450Leu/C>T RpsL Lys88Arg/A>G GyrA Asp94Gly/A>G PncA Leu159Arg/A>C
110	165	RU		INH	KatG S315T/C>G
111	57	RU		INH EMB	KatG S315T/C>G EmbB Met306Val/A>G
112	11	BY	MDR	INH RIF STR EMB	KatG S315T/C>G fabG1 -15C>T RpoB Ser450Leu/C>T RpsL Lys43Arg/A>G EmbB Met306Val/A>G
113	10	BY
114	23	MD		INH	KatG S315T/C>G
115	46	MD			KatG S315T/C>G
116	38	MD	MDR	INH RIF STR EMB PZA	KatG S315T/C>G RpoB Ser450Leu/C>T RpsL Lys88Arg/A>G EmbB Gly406Ala/G>C EmbB Asp1024Asn/G>A PncA Gln10Pro/T>G
117	45	MD	MDR	INH RIF STR EMB PZA	KatG S315T/C>G RpoB Ser450Leu/C>T RpsL Lys88Arg/A>G EmbB Gly406Ala/G>C EmbB Asp1024Asn/G>A pncA Gln10Pro/T>G
118	18	MD	preXDR	INH RIF KAN STR	KatG S315T/C>G fabG1 -15C>T RpoB Asp435Tyr/G>T RpsL Lys88Arg/A>G eis -12G>A
119	28	MD	preXDR	INH RIF KAN STR EMB	KatG S315T/C>G fabG1 -15C>T RpoB Ser450Trp/C>G RpsL Lys88Arg/A>G EmbB Gln497Arg/A>G eis -12G>A
120	30	MD	preXDR	INH RIF KAN STR EMB PZA	KatG S315T/C>G fabG1 -15C>T RpoB Ser450Leu/C>T RpsL Lys88Arg/A>G EmbB Ser297Ala/T>G eis -12G>A EmbA -16C>T PncA Thr160Pro/T>G
121	20	MD	XDR	INH RIF KAN FQ STR EMB	KatG S315T/C>G fabG1 -15C>T RpoB Ser450Leu/C>T RpsL Lys88Arg/A>G EmbB Ser297Ala/T>G eis -12G>A EmbA -16C>T GyrA Asp94His/G>C
122	51	MD	preXDR	INH RIF KAN STR EMB	KatG S315T/C>G fabG1 -15C>T RpoB Ser450Leu/C>T RpsL Lys88Arg/A>G EmbB Ser297Ala/T>G eis -12G>A EmbA -16C>T
123	25	MD	preXDR	INH RIF KAN STR EMB	KatG S315T/C>G fabG1 -15C>T RpoB Ser450Leu/C>T RpsL Lys88Arg/ A>G EmbB Ser297Ala/T>G eis -12G>A
124	54	MD	preXDR	INH RIF KAN STR EMB	KatG S315T/C>G fabG1 -15C>T RpoB Ser450Leu/C>T RpsL Lys88Arg/ A>G EmbB Ser297Ala/T>G eis -12G>A
125	21	MD	preXDR	INH RIF KAN STR EMB	KatG S315T/C>G fabG1 -15C>T RpoB Ser450Leu/C>T RpsL Lys88Arg/ A>G EmbB Ser297Ala/T>G eis -12G>A
126	29	MD	preXDR	INH RIF KAN STR EMB	KatG S315T/C>G fabG1 -15C>T RpoB Ser450Leu/C>T RpsL Lys88Arg/ A>G EmbB Ser297Ala/T>G eis -12G>A
127	32	MD	preXDR	INH RIF KAN STR EMB PZA	KatG S315T/C>G fabG1 -15C>T RpoB Ser450Leu/C>T RpsL Lys88Arg/A>G EmbB Ser297Ala/T>G eis -12G>A PncA Asp12Ala/T>G
128	14	MD	preXDR	INH RIF KAN STR EMB	KatG S315T/C>G fabG1 -15C>T RpoB Ser450Leu/C>T RpsL Lys88Arg/ A>G EmbB Ser297Ala/T>G eis -12G>A
129	37	MD	preXDR	INH RIF KAN STR EMB	KatG S315T/C>G fabG1 -15C>T RpoB Ser450Leu/C>T RpsL Lys88Arg/ A>G EmbB Ser297Ala/T>G eis -12G>A
130	48	MD	preXDR	INH RIF KAN STR EMB	KatG S315T/C>G fabG1 -15C>T RpoB Ser450Leu/C>T RpsL Lys88Arg/ A>G EmbB Ser297Ala/T>G eis -12G>A
131	52	MD	preXDR	INH RIF KAN STR EMB	KatG S315T/C>G fabG1 -15C>T RpoB Ser450Leu/C>T RpsL Lys88Arg/ A>G EmbB Ser297Ala/T>G eis -12G>A
132	16	MD	preXDR	INH RIF KAN STR EMB	KatG S315T/C>G fabG1 -15C>T RpoB Ser450Leu/C>T RpsL Lys88Arg/ A>G EmbB Ser297Ala/T>G eis -12G>A
133	47	MD	preXDR	INH RIF KAN STR EMB	KatG S315T/C>G fabG1 -15C>T RpoB Ser450Leu/C>T RpsL Lys88Arg/ A>G EmbB Ser297Ala/T>G eis -12G>A
134	50	MD	preXDR	INH RIF KAN STR EMB	KatG S315T/C>G fabG1 -15C>T RpoB Ser450Leu/C>T RpsL Lys88Arg/ A>G EmbB Ser297Ala/T>G eis -12G>A EmbA -16C>T
135	49	MD	preXDR	INH RIF KAN STR EMB	KatG S315T/C>G fabG1 -15C>T RpoB Ser450Leu/C>T RpsL Lys88Arg/ A>G EmbB Ser297Ala/T>G eis -12G>A
136	53	MD	preXDR	INH RIF KAN STR EMB PZA	KatG S315T/C>G fabG1 -15C>T RpoB Ser450Leu/C>T RpsL Lys88Arg/A>G EmbB Ser297Ala/T>G eis -12G>A PncA Cys14Trp/G>C
137	24	MD	preXDR	INH RIF KAN STR EMB	KatG S315T/C>G fabG1 -15C>T RpoB Ser450Leu/C>T RpsL Lys88Arg/ A>G EmbB Ser297Ala/T>G eis -12G>A
138	33	MD	preXDR	INH RIF KAN STR EMB PZA	KatG S315T/C>G fabG1 -15C>T RpoB Ser450Leu/C>T RpsL Lys88Arg/A>G EmbB Ser297Ala/T>G eis -12G>A PncA Asp12Ala/T>G
139	42	MD	preXDR	INH RIF KAN STR EMB	KatG S315T/C>G fabG1 -15C>T RpoB Ser450Leu/C>T RpsL Lys88Arg/A>G EmbB Ser297Ala/T>G eis -12G>A
140	36	MD	preXDR	INH RIF KAN STR EMB PZA	KatG S315T/C>G fabG1 -15C>T RpoB Ser450Leu/C>T RpsL Lys88Arg/A>G EmbB Ser297Ala/T>G eis -12G>A pncA -7A>G
141	44	MD	preXDR	INH RIF KAN STR EMB	KatG S315T/C>G fabG1 -15C>T RpoB Ser450Leu/C>T RpsL Lys88Arg/A>G EmbB Ser297Ala/T>G eis -12G>A EmbA -16C>T
142	22	MD	preXDR	INH RIF KAN STR EMB PZA	KatG S315T/C>G fabG1 -15C>T RpoB Ser450Leu/C>T RpsL Lys88Arg/A>G EmbB Ser297Ala/T>G eis -12G>A EmbA -16C>T PncA Phe13Ser/A>G
143	17	MD	preXDR	INH RIF KAN STR EMB	KatG S315T/C>G fabG1 -15C>T RpoB Ser450Leu/C>T RpsL Lys88Arg/A>G EmbB Ser297Ala/T>G eis -12G>A EmbA -16C>T
144	26	MD	preXDR	INH RIF KAN STR EMB PZA	KatG S315T/C>G fabG1 -15C>T RpoB Ser450Leu/C>T RpsL Lys88Arg/A>G EmbB Ser297Ala/T>G eis -12G>A EmbB Gln497Arg/A>G PncA Cys14Gly/A>C
145	13	MD	XDR	INH RIF KAN FQ STR EMB PZA	KatG S315T/C>G fabG1 -15C>T RpoB Ser450Leu/C>T RpsL Lys88Arg/A>G EmbB Ser297Ala/T>G eis -12G>A GyrA Ala90Val/C>T PncA Asp12Ala/T>G
146	19	MD	preXDR	INH RIF KAN STR EMB	KatG S315T/C>G fabG1 -15C>T RpoB Ser450Leu/C>T RpsL Lys88Arg/A>G EmbB Ser297Ala/T>G eis -12G>A embA -16C>T
147	43	MD	preXDR	INH RIF KAN STR EMB	KatG S315T/C>G fabG1 -15C>T RpoB Ser450Leu C>T RpsL Lys88Arg/A>G EmbB Ser297Ala/T>G eis -12G>A PncA Asp12Ala T>G
148	40	MD	preXDR	INH RIF KAN STR EMB	KatG S315T/C>G fabG1 -15C>T RpoB Ser450Leu/C>T RpsL Lys88Arg/ A>G EmbB Ser297Ala/T>G eis -12G>A
149	27	MD	preXDR	INH RIF KAN STR EMB PZA	KatG S315T/C>G fabG1 -15C>T RpoB Ser450Leu/C>T RpsL Lys88Arg/A>G EmbB Gly406Ala/G>C eis -12G>A PncA Tyr34StopG>C
150	15	MD	preXDR	INH RIF KAN STR EMB PZA	KatG S315T/C>G fabG1 -15C>T RpoB Ser450Leu/C>T RpsL Lys88Arg/A>G EmbB Met306Val/A>G eis -12G>A pncA -11C>T
	Clade A
	Clade B
	Clade C sensu stricto (Moldova)
	pre-Clade C (Clade C beyond Clade C sensu stricto)
	Country abbreviations: RU - Russia, MD - Moldova, BY- Belarus
